# Supplementary material for: Parental Decision Making Regarding COVID-19 Vaccines for Children under Age 5: Does Decision Self-Efficacy Play a Role?
Source: Vaccines (Basel). 2023 Feb 18;11(2):478. doi: 10.3390/vaccines11020478 (PMC9959902; doi:10.3390/vaccines11020478)
Supplement: Supplementary file 1 [file vaccines-11-00478-s001.zip]

Archive with 1 entries (1 files):
- vaccines-2133168-supplementary.pdf
